# Supplementary material for: Phylogenomic Characterization of Lopma Virus and Praja Virus, Two Novel Rodent-Borne Arteriviruses
Source: Viruses. 2021 Sep 15;13(9):1842. doi: 10.3390/v13091842 (PMC8473226; doi:10.3390/v13091842)
Supplement: Supplementary file 1 [file viruses-13-01842-s001.zip]

Archive with 7 entries (7 files):
- Supplementary_Figure_S1.pdf
- Supplementary_Figure_S2.pdf
- Supplementary_Table_S1.xlsx
- Supplementary_Table_S2.xlsx
- Supplementary_Table_S3.xlsx
- Supplementary_Table_S4.xlsx
- Supplementary_Table_S5.xlsx
