# Supplementary material for: Phylogenomic Characterization of Lopma Virus and Praja Virus, Two Novel Rodent-Borne Arteriviruses
Source: Viruses. 2021 Sep 15;13(9):1842. doi: 10.3390/v13091842 (PMC8473226; doi:10.3390/v13091842)
Supplement: Supplementary file 1 [file viruses-13-01842-s001.zip › Supplementary_Table_S1.xlsx]

## Sheet: Sequencing_Runs
Sample	CYT-B GenBank	Host species	Country	Collection date	latitude	longitude
CRT125	MN616976	Lophuromys dudui	Democratic Republic of the Congo	2010	0.82099	24.2768
CRT352	MN616977	Lophuromys dudui	Democratic Republic of the Congo	2010	1.2	23.7
CRT382	MN616978	Lophuromys dudui	Democratic Republic of the Congo	2010	1.2	23.7
CRT471	MN616979	Lophuromys dudui	Democratic Republic of the Congo	2010	1.27374	23.7283
CRT490	MN616980	Lophuromys dudui	Democratic Republic of the Congo	2010	1.27374	23.7283
CRT551	MN616981	Lemniscomys striatus	Democratic Republic of the Congo	2010	NA	NA
CRT558	MN616982	Praomys jacksoni	Democratic Republic of the Congo	2010	1.26573	23.7402
CRT64	MN616983	Lophuromys dudui	Democratic Republic of the Congo	2010	0.82099	24.2768
CRT682	MN616984	Graphiurus kelleni	Democratic Republic of the Congo	2010	0.67661	24.2286
CRT74	MN616985	Lophuromys dudui	Democratic Republic of the Congo	2010	0.82099	24.2768
ETH019	OK032584	Stenocephalemys albipes	Ethiopia	2012	7.06036	35.6719
ETH674	MN616986	Stenocephalemys albipes	Ethiopia	2012	7.06036	35.6719
MOZ002	MN616987	Micaelamys namaquensis	Mozambique	2011	-19.7105	33.0069
MOZ068	MN616988	Lophuromys machangui	Mozambique	2011	-16.3057	36.4241
MOZ091	KY595861	Lophuromys machangui	Mozambique	2011	-16.3057	36.4241
MOZ094	MN616989	Lophuromys machangui	Mozambique	2011	-16.3057	36.4241
MOZ133	MN616990	Lophuromys machangui	Mozambique	2011	-16.3086	36.4245
MOZ134	MN616991	Lophuromys machangui	Mozambique	2011	-16.3086	36.4245
MOZ135	MH197068	Lophuromys machangui	Mozambique	2011	-16.3086	36.4245
MOZ241	MN616992	Lophuromys machangui	Mozambique	2011	-16.7018	38.7984
MOZ295	KY595864	Lophuromys machangui	Mozambique	2011	-12.8675	35.185
MOZ329	MN616993	Lophuromys machangui	Mozambique	2011	-15.7366	37.2063
TA085	MN616994	Lophuromys stanleyi	Tanzania	2013	-1.031	31.572
TA100	MN616995	Lophuromys stanleyi	Tanzania	2013	-1.031	31.572
TA106	MN616996	Lophuromys stanleyi	Tanzania	2013	-1.031	31.572
TA109	MN616997	Lophuromys stanleyi	Tanzania	2013	-1.031	31.572
TA132	MN616998	Praomys jacksoni	Tanzania	2013	-1.031	31.572
TA142	MN616999	Praomys jacksoni	Tanzania	2013	-1.031	31.572
TA152	MN617000	Praomys jacksoni	Tanzania	2013	-1.031	31.572
TA156	MN617001	Praomys jacksoni	Tanzania	2013	-1.031	31.572
TA275	KY595882	Lophuromys laticeps	Tanzania	2013	-4.73166	29.7065
TA289	MN617004	Lophuromys laticeps	Tanzania	2013	-4.73166	29.7065
TA293	MN617005	Lophuromys laticeps	Tanzania	2013	-4.73166	29.7065
TA338	MN617006	Mastomys natalensis	Tanzania	2013	-6.45143	31.115
TA498	MN617007	Lophuromys machangui	Tanzania	2013	-9.04075	33.5732
TA502	MN617008	Lophuromys machangui	Tanzania	2013	-9.04075	33.5732
TA503	MN617009	Lophuromys machangui	Tanzania	2013	-9.04075	33.5732
TA528	MN617010	Lophuromys machangui	Tanzania	2013	-9.04075	33.5732
TA529	MN617011	Lophuromys machangui	Tanzania	2013	-9.04075	33.5732
TA531	MN617012	Lophuromys machangui	Tanzania	2013	-9.04075	33.5732
TA532	MN617013	Lophuromys machangui	Tanzania	2013	-9.04075	33.5732
TZ25757	MN617014	Acomys wilsoni	Tanzania	2011	-6.20882	38.5354
