# Supplementary material for: Phylogenomic Characterization of Lopma Virus and Praja Virus, Two Novel Rodent-Borne Arteriviruses
Source: Viruses. 2021 Sep 15;13(9):1842. doi: 10.3390/v13091842 (PMC8473226; doi:10.3390/v13091842)
Supplement: Supplementary file 1 [file viruses-13-01842-s001.zip › Supplementary_Table_S2.xlsx]

## Sheet: Blad1
Name	Sequence
TA132_A_1F	GTACCTGACCGCAACGAAAG
TA132_A_1R	CAAGGTCTGTAGCGTGGTTG
TA132_A_2F	CAGACCAACCCATCATCGTT
TA132_A_2R	AGTACCCACTCCGCATGA
TA132_A_3F	CGTTGCCTCCCCAATGTTAG
TA132_A_3R	AACGTGGGTAGCAGTGACAA
TA132_A_4F	AACTGGTGTCATCAAGGGCT
TA132_A_4R	GATCTCCGTCGAAATAGCCG
TA132_A_5F	CGGCTACCAACTTCGCAGA
TA132_A_5R	TTTCTGGTGGTCTTCCCCTC
TA132_A_6F	CGTCATAATCCACCGTCCCT
TA132_A_6R	TGGGTTTGGAGCAGTACTGT
TA132_A_7F	ATTGGAGTTGCAACCCTTGG
TA132_A_7R	GTGTATCCATCTTGCTCCGC
TA132_A_8F	ACCACGCCTACTATCACACC
TA132_A_8R	GTTGCGTTCCACTCTACACC
TA132_A_9F	ACACACCAAACAATGCACGA
TA132_A_9R	GCGGCCCTAGACATTTGATG
TA132_A_10F	GCCGCCCACAAAAGTCTTC
TA132_A_10R	GGCCAGTCTTTGTTGTTATGGT
TA132_A_11F	TTTGGTCAACAGGCCGAATC
TA132_A_11R	ACTTTGTAGACTTTAGACACCGT
TA132_A_12F	ACGCGAAGGCTCTTTGTACC
TA132_A_12R	GAGATGTACGCCGCTGAACC
TA132_A_13F	CTCGCCGTAACATATGCACC
TA132_A_13R	GCCCTAATCTGAGCATGCG
TA132_A_14F	TAGTACATCTGTGGCGTCCA
TA132_A_14R	CAGTTTTAGGACCTGCTGCA
TA132_B_1F	CACAGAAGCAGTATCTTTTCC
TA132_B_1R	TTGCGTATGTAGCTTGCCC
TA132_SP1	GAAGTGGCACGAGCAATGGG
TA132_SP2	CAACAAGTTCCATGGTCG
TA132_SP3	GTATTTTCGGAGGACTGGAGGC
TA156_A_1F	GCTTCTCAATATGAAGTGATGG
TA156_A_1R	CCTTAATCACTGCATCTAAGC
TA156_A_2F	GGTGATAAGCTCTACGGGC
TA156_A_2R	AGGGCAAAGAACAGGTTAGC
TA156_A_3F	ATCCCCCAGCTCCCTTCTAT
TA156_A_3R	ACGCAGTCTCTGCGTTGAC
TA156_A_4F	CACCACTGTCCCCTTTCGG
TA156_A_4R	AACCCCTCAGCATAATCACC
TA156_A_5F	CGTTTGTAGCGAAGTGAATGG
TA156_A_5R	CTGCAAAGTTGGTAGCTGCC
TA156_A_6F	ATTCTCCCAAGCGGATTTGG
TA156_A_6R	GATTCATCCCACGTTGTCCC
TA156_A_7F	CCACCGTCCCTCATAGACC
TA156_A_7R	CGCTCAATGCCAGGGATGG
TA156_A_8F	AAATGATAGTTGCGCCGGAG
TA156_A_8R	CGAAAAAGTACTCTCCAGGG
TA156_A_9F	GGTACACAGAATTAATACGTGGG
TA156_A_9R	CAGGTGAGTAATAGAAGCCC
TA156_A_10F	TACCAGCTGTCTTGTCTGCC
TA156_A_10R	TGAAAATTGTAATGCACGCCG
TA156_A_11F	GGAGATTCCAACTGGTACCAC
TA156_A_11R	GCAAGTGTCACTACTATTCCC
TA156_A_12F	GGACGTGTTTTGTGTTGCCG
TA156_A_12R	TCGCCTACACGCATGGTGG
TA156_A_13F	GCCAATTGTCTATTTGCCGC
TA156_A_13R	CTCATCCAACCAAACAACAAGG
TA156_A_14F	GGTGGTCTATTGCAATTGCC
TA156_A_14R	TGTTGTTGTGACAGTTTCAGG
TA156_B_1F	ATTAAGAAAAGAGAATCATTCATGC
TA156_B_1R	CAAGATGCATAGACGTAGAACG
TA156_B_2F	TTATACCTGGTTGCCTTGCG
TA156_B_2R	AACAGCTGGTGGTCGAGTG
TA156_B_3F	TACAGACCCTATGTGACACC
TA156_B_3R	GTTGGTCCGCACAAACACG
TA156_B_4F	GGCAGCTACCAACTTTGCAG
TA156_B_4R	CCATCTTAGCCAGTGCTTCG
TA156_B_5F	ACCTTGTGTGTGTCGAGACC
TA156_B_5R	AAGACCGACCAGTCTTGACC
TA156_B_6Fo	GCTTGAAATATGACACAGCTTGG
TA156_B_6Fi	AGAATTAATACGTGGGATCCGC
TA156_B_6Ro	CCGGTTTTGCTAGGTTCAGG
TA156_B_6Ri	GTGGAATCAGGAATTGTGAACC
TA156_B_7Fo	GCCCACACACCAAACAATGC
TA156_B_7Fi	CGATATGGTTAGAGCACTGG
TA156_B_7Ri	AATCAGGTGAGTAATAGAAGCC
TA156_B_7Ro	TCTGGGATTGGGAAGAATTTGG
TA156_B_8F	TAAATCTGGCGCTCAGGACG
TA156_B_8R	TTTTCACCTTTTAAGGGGTTCC
TA156_SP1	GTACAAGAATGTGCAGGTGC
TA156_SP2	TAGAGGTGTTTTCCTAGCGC
TA156_SP3	TACGACAGGATGTGGAAGCC
Lopma_SP1	GGCGACCAAGATGAACGCG
Lopma_SP2	GCCTAACTGCAAAACACCTAG
Lopma_SP3	AGTACGCATGGCCAGCAGC
Oligo-dC-anchor primer	GACCACGCGTATCGATGTCGACGGGGGGGGGGGGGGGGH
Anchor primer	GACCACGCGTATCGATGTCGAC
