# Supplementary material for: Phylogenomic Characterization of Lopma Virus and Praja Virus, Two Novel Rodent-Borne Arteriviruses
Source: Viruses. 2021 Sep 15;13(9):1842. doi: 10.3390/v13091842 (PMC8473226; doi:10.3390/v13091842)
Supplement: Supplementary file 1 [file viruses-13-01842-s001.zip › Supplementary_Table_S3.xlsx]

## Sheet: Sheet1
accession	isolate	host_family	host_subfamily	host_tribe	host_genus	host_species	host_type	country	region	collection_date	genomic_recovery
MW595222	MOZ068	Muridae	Deomyinae		Lophuromys	Lophuromys machangui	rodent	Mozambique	Africa	2011	Complete
MW595223	MOZ094	Muridae	Deomyinae		Lophuromys	Lophuromys machangui	rodent	Mozambique	Africa	2011	Complete
MW595224	TA156	Muridae	Murinae	Praomyini	Praomys	Praomys jacksoni	rodent	Tanzania	Africa	2013	Complete
MW595225	TA132	Muridae	Murinae	Praomyini	Praomys	Praomys jacksoni	rodent	Tanzania	Africa	2013	Complete
MT085121	RtBs-ArtV/Cm2009B	Muridae	Murinae	Rattini	Bandicota	Bandicota savilei	rodent	Cambodia	Asia	2009	Complete
MT085123	RtRe-ArtV/Cm2009B	Muridae	Murinae	Rattini	Rattus	Rattus exulans	rodent	Cambodia	Asia	2009	Complete
MT085139	RtBi-ArtV/Tn2010	Muridae	Murinae	Rattini	Bandicota	Bandicota indica	rodent	Thailand	Asia	2010	Complete
MT085145	RtRe-ArtV/Tn2018A	Muridae	Murinae	Rattini	Rattus	Rattus exulans	rodent	Thailand	Asia	2018	Complete
MT085158	RtRe-ArtV/Tt2018	Muridae	Murinae	Rattini	Rattus	Rattus exulans	rodent	Thailand	Asia	2018	Complete
MT085162	RtRe-ArtV/Cs2009A	Muridae	Murinae	Rattini	Rattus	Rattus exulans	rodent	Cambodia	Asia	2009	Complete
MN242368	MgAV1	Cricetidae	Arvicolinae	Myodini	Myodes	Myodes glareolus	rodent	Ukraine	Europe	2016	Complete
KY369967	RtMc-Arterivirus/Tibet2014	Cricetidae	Arvicolinae	Arvicolini	Microtus	Microtus clarkei	rodent	China	Asia	2014	Complete
KY369968	RtEi-Arterivirus/SX2014	Cricetidae	Arvicolinae	Myodini	Caryomys	Caryomys inez	rodent	China	Asia	2014	Complete
KY369969	RtClan-Arterivirus/GZ2015	Chinchillidae	Chinchillinae		Chinchilla	Chinchilla lanigera	rodent	China	Asia	2015	Complete
KU302440	Ningxia2015	Cricetidae	Cricetinae		Cricetulus	Cricetulus longicaudatus	rodent	China	Asia	2015	Complete
KP280006	Jilin2014	Cricetidae	Arvicolinae		Myodes	Myodes rufocanus	rodent	China	Asia	2014	Complete
NC_026439	PREDICT-06509	Nesomyidae	Cricetomyinae		Cricetomys	Cricetomys emini	rodent	Cameroon	Africa	2010	Complete
NC_001639	LVD-1	Muridae	Murinae	Murini	Mus	FVB inbred mice	rodent				Complete
L13298	LVD-2	Muridae	Murinae	Murini	Mus	Mus musculus	rodent				Complete
M96262	PRRRSV1						pig	Netherlands	Europe		Complete
NC_001961	PRRRSV	Suidae			Sus	Sus scrofa	pig	USA	America	1997	Complete
KT166441	SHFVagmMal_seqID_01	Cercopithecidae	Cercopithecinae	Cercopithecini	Chlorocebus	Chlorocebus sp.	primate	Zambia	Africa		Complete
KM677927	Sukhumi	Cercopithecidae	Cercopithecinae	Papionini	Macaca	Macaca mulatta	primate	USSR	Europe	1964	Complete
JX473849	krtg05	Cercopithecidae	Cercopithecinae	Cercopithecini	Cercopithecus	Cercopithecus ascanius	primate	Uganda	Africa	2010	Complete
JX473847	krtg10	Cercopithecidae	Cercopithecinae	Cercopithecini	Cercopithecus	Cercopithecus ascanius	primate	Uganda	Africa	2010	Complete
NC_026509	PREDICT-06530	Cercopithecidae	Cercopithecinae	Cercopithecini	Cercopithecus	Cercopithecus neglectus	primate	Cameroon	Africa	2010	Complete
KC787631	SHFV-krc2_RC01	Cercopithecidae	Colobinae		Piliocolobus	Piliocolobus tephrosceles	primate	Uganda	Africa	2010	Complete
HQ845737		Cercopithecidae	Colobinae		Piliocolobus	Piliocolobus tephrosceles	primate	Uganda	Africa	2010	Complete
NC_029992	VSAI1003	Cercopithecidae	Cercopithecinae	Cercopithecini	Chlorocebus	Chlorocebus sp.	primate	South Africa	Africa	2010	Complete
NC_029053	KKCBV-1	Cercopithecidae	Cercopithecinae	Cercopithecini	Chlorocebus	Chlorocebus pygerythrus	primate	Zambia	Africa	2012	Complete
KR139839	Pebjah I621	Cercopithecidae	Cercopithecinae	Papionini	Macaca	Macaca mulatta	primate	USA	America	1989	Complete
NC_025113	SWBV_16986_11/4/2013	Cercopithecidae	Cercopithecinae	Papionini	Papio	Papio anubis	primate	USA	America	2013	Complete
NC_003092	LVR 42-0/M6941	Cercopithecidae	Cercopithecinae	Cercopithecini	Chlorocebus	Chlorocebus sp.	primate		Africa		Complete
NC_025112	MYBV_M58	Cercopithecidae	Cercopithecinae	Papionini	Papio	Papio cynocephalus	primate	Tanzania	Africa	1986	Complete
NC_002532	EAV	Equidae	Equinae	Equini	Equus		horse				Complete
NC_026811		Phalangeridae			Trichosurus	Trichosurus vulpecula	possum	New Zealand	Oceania	1995	Complete
MF324848	OSV1	Soricidae			Crocidura	Crocidura olivieri	shrew	Guinea	Africa	2016	Complete
MT415062		Erinaceidae			Erinaceus	Erinaceus europaeus	hedgehog	UK	Europe	2019	Complete
