# Supplementary material for: Phylogenomic Characterization of Lopma Virus and Praja Virus, Two Novel Rodent-Borne Arteriviruses
Source: Viruses. 2021 Sep 15;13(9):1842. doi: 10.3390/v13091842 (PMC8473226; doi:10.3390/v13091842)
Supplement: Supplementary file 1 [file viruses-13-01842-s001.zip › Supplementary_Table_S4.xlsx]

## Sheet: Sheet1
accession	isolate	host_family	host_subfamily	host_tribe	host_genus	host_species	host_type	country	region	collection_date	genomic_recovery
MW595222	MOZ068	Muridae	Deomyinae		Lophuromys	Lophuromys machangui	rodent	Mozambique	Africa	2011	Complete
MW595223	MOZ094	Muridae	Deomyinae		Lophuromys	Lophuromys machangui	rodent	Mozambique	Africa	2011	Complete
MW595224	TA156	Muridae	Murinae	Praomyini	Praomys	Praomys jacksoni	rodent	Tanzania	Africa	2013	Complete
MW595225	TA132	Muridae	Murinae	Praomyini	Praomys	Praomys jacksoni	rodent	Tanzania	Africa	2013	Complete
MT085120	RtBs-ArtV/Cm2009A	Muridae	Murinae	Rattini	Bandicota	Bandicota savilei	rodent	Cambodia	Asia	2009	Complete
MT085121	RtBs-ArtV/Cm2009B	Muridae	Murinae	Rattini	Bandicota	Bandicota savilei	rodent	Cambodia	Asia	2009	Complete
MT085123	RtRe-ArtV/Cm2009B	Muridae	Murinae	Rattini	Rattus	Rattus exulans	rodent	Cambodia	Asia	2009	Complete
MT085124	RtRe-ArtV/Cm2009C	Muridae	Murinae	Rattini	Rattus	Rattus exulans	rodent	Cambodia	Asia	2009	Complete
MT085125	RtRe-ArtV/Cm2009D	Muridae	Murinae	Rattini	Rattus	Rattus exulans	rodent	Cambodia	Asia	2009	Complete
MT085131	RtRe-ArtV/Tka2010A	Muridae	Murinae	Rattini	Rattus	Rattus exulans	rodent	Thailand	Asia	2010	Complete
MT085132	RtRe-ArtV/Tka2010B	Muridae	Murinae	Rattini	Rattus	Rattus exulans	rodent	Thailand	Asia	2010	Complete
MT085133	RtRe-ArtV/Tka2010C	Muridae	Murinae	Rattini	Rattus	Rattus exulans	rodent	Thailand	Asia	2010	Complete
MT085134	RtRe-ArtV/Tp2006A	Muridae	Murinae	Rattini	Rattus	Rattus exulans	rodent	Thailand	Asia	2006	Complete
MT085136	RtRe-ArtV/Tl2006A	Muridae	Murinae	Rattini	Rattus	Rattus exulans	rodent	Thailand	Asia	2010	Complete
MT085137	RtRe-ArtV/Tl2006B	Muridae	Murinae	Rattini	Rattus	Rattus exulans	rodent	Thailand	Asia	2010	Complete
MT085139	RtBi-ArtV/Tn2010	Muridae	Murinae	Rattini	Bandicota	Bandicota indica	rodent	Thailand	Asia	2010	Complete
MT085140	RtBi-ArtV/Tn2015	Muridae	Murinae	Rattini	Bandicota	Bandicota indica	rodent	Thailand	Asia	2015	Complete
MT085144	RtRe-ArtV/Tn2010	Muridae	Murinae	Rattini	Rattus	Rattus exulans	rodent	Thailand	Asia	2010	Complete
MT085145	RtRe-ArtV/Tn2018A	Muridae	Murinae	Rattini	Rattus	Rattus exulans	rodent	Thailand	Asia	2018	Complete
MT085146	RtRe-ArtV/Tn2018B	Muridae	Murinae	Rattini	Rattus	Rattus exulans	rodent	Thailand	Asia	2018	Complete
MT085148	RtRe-ArtV/Tn2018D	Muridae	Murinae	Rattini	Rattus	Rattus exulans	rodent	Thailand	Asia	2018	Complete
MT085156	RtBi-ArtV/Ts2013	Muridae	Murinae	Rattini	Bandicota	Bandicota indica	rodent	Thailand	Asia	2013	Complete
MT085158	RtRe-ArtV/Tt2018	Muridae	Murinae	Rattini	Rattus	Rattus exulans	rodent	Thailand	Asia	2018	Complete
MT085159	RtRe-ArtV/Cs2008A	Muridae	Murinae	Rattini	Rattus	Rattus exulans	rodent	Cambodia	Asia	2008	Complete
MT085160	RtRe-ArtV/Cs2008B	Muridae	Murinae	Rattini	Rattus	Rattus exulans	rodent	Cambodia	Asia	2008	Complete
MT085161	RtRe-ArtV/Cs2008C	Muridae	Murinae	Rattini	Rattus	Rattus exulans	rodent	Cambodia	Asia	2008	Complete
MT085162	RtRe-ArtV/Cs2009A	Muridae	Murinae	Rattini	Rattus	Rattus exulans	rodent	Cambodia	Asia	2009	Complete
MT085163	RtRe-ArtV/Cs2009B	Muridae	Murinae	Rattini	Rattus	Rattus exulans	rodent	Cambodia	Asia	2009	Complete
MT085164	RtRe-ArtV/Cs2009C	Muridae	Murinae	Rattini	Rattus	Rattus exulans	rodent	Cambodia	Asia	2009	Complete
MN242368	MgAV1	Cricetidae	Arvicolinae	Myodini	Myodes	Myodes glareolus	rodent	Ukraine	Europe	2016	Complete
KY369967	RtMc-Arterivirus/Tibet2014	Cricetidae	Arvicolinae	Arvicolini	Microtus	Microtus clarkei	rodent	China	Asia	2014	Complete
KY369968	RtEi-Arterivirus/SX2014	Cricetidae	Arvicolinae	Myodini	Caryomys	Caryomys inez	rodent	China	Asia	2014	Complete
KY369969	RtClan-Arterivirus/GZ2015	Chinchillidae	Chinchillinae		Chinchilla	Chinchilla lanigera	rodent	China	Asia	2015	Complete
KU302440	Ningxia2015	Cricetidae	Cricetinae		Cricetulus	Cricetulus longicaudatus	rodent	China	Asia	2015	Complete
KP280006	Jilin2014	Cricetidae	Arvicolinae		Myodes	Myodes rufocanus	rodent	China	Asia	2014	Complete
KP026921	PREDICT-06509	Nesomyidae	Cricetomyinae		Cricetomys	Cricetomys emini	rodent	Cameroon	Africa	2010	Complete
L13298	LVD-2	Muridae	Murinae	Murini	Mus	Mus musculus	rodent				Complete
NC_001639	U15146_LVD-1	Muridae	Murinae	Murini	Mus	FVB inbred mice	rodent				Complete
