# Supplementary material for: Phylogenomic Characterization of Lopma Virus and Praja Virus, Two Novel Rodent-Borne Arteriviruses
Source: Viruses. 2021 Sep 15;13(9):1842. doi: 10.3390/v13091842 (PMC8473226; doi:10.3390/v13091842)
Supplement: Supplementary file 1 [file viruses-13-01842-s001.zip › Supplementary_Table_S5.xlsx]

## Sheet: Sheet1
	NC026811	MF324848	NC026439	MW595225	MW595224	MT415062	KY369969	M96262	KY369968	NC028963	MN242368	NC032987	NC001961	KY369967	NC001639	L13298	MT085121	MT085139	MT085162	MT085145	MT085123	MT085158	MW595222	MW595223	HQ845737	KC787631	NC003092	KR139838	JX473847	JX473849	NC026509	NC029053	NC025112	NC025113	KT166441	NC029992	KM677927	NC002532
NC026811	100
MF324848	36.0604	100
NC026439	34.0747	41.7792	100
MW595225	34.0747	42.6529	51.946	100
MW595224	33.6775	42.4146	51.946	95.3137	100
MT415062	32.8038	42.8118	52.2637	56.3145	56.4734	100
KY369969	33.9158	42.494	47.7363	47.0214	47.1009	46.6243	100
M96262	33.5187	42.2558	47.2597	48.2923	48.1334	46.3066	65.2899	100
KY369968	32.8038	42.3352	46.1477	47.1803	47.3392	45.1946	64.6545	70.3733	100
NC028963	33.5187	42.4146	45.9889	47.1803	47.2597	45.5123	64.7339	71.1676	80.5401	100
MN242368	33.1215	42.2558	46.2272	47.3392	47.7363	45.0357	64.0985	70.8499	79.8253	85.2264	100
NC032987	33.1215	42.2558	46.386	48.2129	48.2923	45.1152	63.6219	70.4527	80.2224	83.3995	82.6052	100
NC001961	32.4067	41.1438	46.6243	47.9746	47.9746	44.7975	64.5751	71.0882	75.6156	76.807	76.1716	75.6156	100
KY369967	33.2804	42.494	47.0214	47.8952	47.7363	44.7975	64.2573	69.4996	73.5504	75.7744	74.9801	75.5361	74.9007	100
NC001639	31.533	41.7792	45.1946	45.274	45.4329	43.606	57.2677	58.9357	57.5854	58.7768	57.6648	58.618	57.1088	58.3797	100
L13298	32.7244	41.938	45.1946	45.5123	45.7506	43.1295	57.4265	59.8094	58.6974	59.1739	57.9031	59.1739	59.2534	59.2534	86.8149	100
MT085121	34.1541	43.4472	45.6712	47.1803	47.5774	44.9563	59.7299	59.2534	58.7768	59.8888	59.4917	59.7299	60.7625	58.7768	66.6402	67.5933	100
MT085139	33.7569	42.494	44.8769	45.0357	44.7975	43.3678	59.1739	58.062	59.2534	58.9357	58.2208	58.1414	58.4591	58.4591	64.8928	65.6871	79.9047	100
MT085162	32.645	43.5266	45.5123	45.9095	45.83	43.7649	58.8562	58.8562	58.618	58.618	58.6974	58.3002	59.1739	59.4122	64.4162	66.0842	71.6442	70.7705	100
MT085145	33.5187	42.7323	45.0357	46.386	46.2272	43.5266	58.3797	58.8562	58.5385	59.0945	58.6974	58.3002	58.8562	59.7299	64.7339	66.0842	71.4059	71.0882	91.5806	100
MT085123	33.9952	43.7649	45.1152	46.2272	46.0683	44.3209	59.3328	58.8562	58.5385	58.6974	58.6974	58.8562	58.7768	59.7299	64.5751	66.1636	71.4853	70.7705	90.8658	90.7069	100
MT085158	33.6775	42.7323	44.9563	46.942	46.7037	41.8586	56.5528	56.6322	55.6791	56.394	57.1088	56.4734	56.5528	57.1088	60.4448	60.8419	61.5568	60.5242	61.0008	61.0008	60.9214	100
MW595222	33.2804	40.2701	45.274	43.2089	43.3678	44.9563	55.5203	55.4408	54.8054	54.4083	54.3288	53.7728	53.9317	54.8848	55.5997	55.9174	55.9968	55.6791	55.4408	55.838	55.838	54.6465	100
MW595223	33.3598	40.1112	45.5123	43.2883	43.6855	44.718	55.5997	55.4408	54.8054	54.4877	54.3288	53.8523	54.2494	54.8848	55.282	55.9174	55.9968	55.7585	55.1231	55.5997	55.4408	54.4877	97.22	100
HQ845737	34.0747	42.0969	45.1152	46.2272	46.3066	43.606	48.61	48.2923	48.8483	49.8014	49.3249	49.166	49.6426	50.5163	47.8157	47.498	50.3574	49.4043	49.2454	49.8809	49.2454	47.5774	47.7363	47.8157	100
KC787631	33.0421	41.2232	44.8769	44.6386	44.7975	43.606	49.0866	49.0071	48.61	49.2454	48.8483	48.5306	48.8483	49.3249	46.942	47.498	48.7689	48.6894	47.2597	47.3392	46.7037	45.4329	48.2129	48.2923	60.9214	100
NC003092	33.8364	43.3678	45.1946	43.7649	43.6855	44.6386	47.5774	47.9746	48.1334	48.8483	48.4512	47.8157	48.8483	48.1334	46.4654	46.6243	48.2129	48.5306	47.1009	47.4186	47.1803	45.3535	48.2923	48.1334	59.1739	59.8888	100
KR139838	34.0747	42.0969	45.274	43.8443	43.4472	44.3209	48.61	47.0214	47.1803	47.8952	47.4186	47.6569	47.4186	48.8483	45.4329	45.9889	47.5774	47.4186	47.9746	47.498	47.4186	45.1946	46.942	46.5449	59.4917	60.4448	66.799	100
JX473847	33.4392	41.8586	44.162	44.4797	44.0032	43.4472	46.7832	46.942	47.0214	47.498	47.2597	47.6569	46.7037	48.054	45.6712	45.1946	46.942	47.2597	46.386	46.2272	46.386	45.9095	47.1803	46.8626	60.6037	60.5242	63.3836	65.2899	100
JX473849	33.4392	42.2558	44.0032	43.9237	43.8443	43.2883	46.6243	47.1803	47.4186	47.9746	47.9746	47.3392	47.0214	48.2129	46.0683	45.6712	47.4186	46.942	46.6243	46.4654	46.4654	45.83	46.7832	46.4654	60.4448	60.1271	64.7339	64.8928	88.0858	100
NC026509	32.8038	42.9706	45.9095	43.606	43.3678	43.5266	47.0214	47.1009	46.2272	47.6569	46.8626	46.386	46.8626	47.8952	46.1477	46.3066	48.61	48.8483	46.942	46.8626	46.386	45.83	47.1009	46.942	60.7625	61.7156	64.6545	65.4488	71.1676	69.7379	100
NC029053	33.5981	42.7323	43.9237	45.1946	45.1152	43.2089	47.0214	46.942	46.8626	46.7832	46.0683	47.1009	46.7832	47.2597	46.8626	46.8626	47.5774	47.9746	47.498	47.498	47.2597	46.7832	48.4512	48.2129	58.4591	59.0945	63.4631	62.9071	61.8745	62.7482	62.7482	100
NC025112	34.0747	43.3678	45.4329	45.1946	45.1152	43.1295	46.5449	47.1009	45.5917	45.9095	46.386	46.1477	46.3066	47.1009	45.6712	45.5123	47.9746	47.3392	46.8626	47.0214	47.498	46.0683	47.6569	47.3392	58.8562	60.3654	63.3836	62.9071	61.5568	61.8745	63.4631	72.0413	100
NC025113	33.3598	42.8118	44.8769	44.9563	44.7975	42.4146	46.7037	46.6243	46.7832	46.6243	46.7037	46.4654	46.6243	47.5774	45.9889	46.1477	48.2923	48.1334	47.4186	47.5774	47.8157	46.6243	47.498	47.1803	59.8888	60.4448	63.9396	63.4631	62.5099	63.0659	63.7808	72.915	92.4543	100
KT166441	32.4067	42.1763	45.5123	44.2415	44.2415	42.5735	47.6569	47.3392	47.7363	48.2129	47.4186	47.3392	48.8483	48.2129	46.942	48.054	48.5306	47.1009	47.7363	47.498	47.3392	46.7037	46.8626	46.8626	57.8237	59.5711	57.6648	58.3797	55.9174	56.1557	59.4917	57.2677	58.2208	58.6974	100
NC029992	32.8832	41.7792	45.7506	45.274	45.3535	42.3352	49.5631	48.1334	47.9746	48.4512	47.8157	47.8952	48.7689	48.9277	48.3717	49.0866	48.9277	47.9746	49.0071	49.0071	48.9277	48.2923	47.5774	47.5774	58.062	58.9357	57.7442	59.8094	55.282	55.1231	58.3797	57.506	57.5854	58.062	84.3527	100
KM677927	32.9627	42.8118	44.8769	44.4797	44.2415	43.1295	48.7689	47.8952	46.386	47.6569	47.2597	46.7832	48.3717	48.6894	47.0214	47.3392	48.6894	47.5774	48.2129	48.1334	47.8952	47.3392	46.7832	46.8626	58.2208	59.1739	57.8237	58.6974	55.1231	55.3614	56.95	57.2677	58.1414	57.9825	82.2875	83.1612	100
NC002532	33.9158	39.6346	39.3169	39.5552	39.6346	38.1255	41.2232	39.7935	40.5878	41.1438	40.8261	40.4289	40.5083	39.4758	38.9992	38.9198	40.1906	39.3963	39.4758	39.9523	40.0318	39.0786	38.9992	38.9992	39.3169	38.2844	39.3169	38.5226	39.3963	38.8403	39.8729	39.0786	39.0786	38.5226	39.6346	39.5552	40.0318	100
